# Supplementary material for: Antimicrobial Activity and 70S Ribosome Binding of Apidaecin-Derived Api805 with Increased Bacterial Uptake Rate
Source: Antibiotics (Basel). 2022 Mar 23;11(4):430. doi: 10.3390/antibiotics11040430 (PMC9025336; doi:10.3390/antibiotics11040430)
Supplement: Supplementary file 1 [file antibiotics-11-00430-s001.zip]

Archive with 1 entries (1 files):
- antibiotics-1646074-supplementary.pdf
